# Supplementary material for: Annotation of protein residues based on a literature analysis: cross-validation against UniProtKb
Source: BMC Bioinformatics. 2009 Aug 27;10(Suppl 8):S4. doi: 10.1186/1471-2105-10-S8-S4 (PMC2745586; doi:10.1186/1471-2105-10-S8-S4)
Supplement: Additional file 1 — Labeled termlist according to the MAN scheme. The listed terms were found according to a substring analysis of noun phrases with identified protein residues with the whole string of other coocurring noun phrases (MLNP analysis). The terms were manually assigned to categories from the categorisation scheme MAN. [file 1471-2105-10-S8-S4-S1.txt]

binding	coupling efficiency
biol	tumour cell line
biol	<PROTEIN> line
biol	whole lung
biol	white lysozyme
biol	<ORGANISM> melanoma
biol	3 mutant
biol	3 mutation
biol	two new mutation
biol	<PROTEIN> /p34
biol	a. p. piscivorus
biol	55 kda product
biol	valine production
biol	19 kda protein
biol	54k protein
biol	55 kilodalton protein
biol	ts protein
biol	vaccinia virus protein
biol	variant <PROTEIN> protein
biol	<PROTEIN> + binding protein
biol	type receptor
biol	vasopressin receptor
biol	<PROTEIN> (1 7) receptor
biol	<ORGANISM> ferredoxin nadp+ reductase
biol	additional replacement
biol	activity result
biol	variant result
biol	<PROTEIN> mutation result
biol	<ORGANISM> rotavirus
biol	vp4 serotype
biol	<PROTEIN> show
biol	<PROTEIN> snps
biol	vaccine strain
biol	ar subject
biol	adenosine receptor subtype
biol	<ORGANISM> alpha syn
biol	acc synthase
biol	<PROTEIN> testing
biol	<PROTEIN> therapy
biol	thermotolerant
biol	thtr1
biol	tmhu
biol	tp53
biol	tpk1
biol	tpn
biol	viral transactivator
biol	<ORGANISM> <PROTEIN> transgene
biol	transgenics
biol	trastuzumab
biol	1,2,4 triazolo
biol	uridine 5' triphosphate
biol	adenovirus encoding wild type
biol	ulp1
biol	<ORGANISM> trypsin inhibitor v
biol	<PROTEIN> gene variant
biol	vcop
biol	vivo
biol	vma11p
biol	vma16p
biol	vma3p
biol	vp1
biol	vp4
biol	xaa
biol	xadhl
biol	xrs
biol	xxx(7)
biol	xyna
biol	yy1
biol	activated <ORGANISM>
biol	<PROTEIN> mutant <ORGANISM>
biol	transgenic <PROTEIN>
biol	yeast iso 1 <PROTEIN>
biol	acyclovir
biol	wild type ad12
biol	5 adenovirus
biol	adrbeta3
biol	to alanine
biol	z alpha
biol	<ORGANISM> apo
biol	apo3g
biol	1 microm azt
biol	acetyl coa carboxylase
biol	<PROTEIN> /cdk
biol	<ORGANISM> leukemia cell
biol	<PROTEIN> potassium channel
biol	tissue content
biol	2 chloro n(6) cyclopentyladenosine
biol	to cys
biol	adenovirus encoding
biol	vector encoding
biol	<ORGANISM> gene encoding
biol	<PROTEIN> encoding
biol	zinc finger transcription factor
biol	55 kda gene
biol	transcription factor gene
biol	<PROTEIN> index
biol	1.1 kb
biol	55 kd
biol	31 kda
biol	55 kilodalton
biol	ubiquitin ligase
biol	ubiquitin protein ligase
biol	sst 28
biol	il 2 analog
biol	immh
biol	imr90
biol	streptococcus sanguis
biol	spinach
biol	spm2
biol	srs2
biol	streptococcus
biol	i.e. <PROTEIN>
biol	gal 1
biol	mac 1
biol	opghs 1
biol	panc 1
biol	receptor 1
biol	rfc5 1
biol	rgsta1 1
biol	somatostatin 14
biol	pgc 1beta
biol	antagonist 2
biol	atsk3 2
biol	rb 2
biol	secretin5 27
biol	pc 3m
biol	interleukin 4
biol	beta h endorphin1 5
biol	rhgdf 5
biol	phospholipase a2
biol	myotoxic phospholipase a(2)
biol	mrna abundance
biol	antagonist n ac
biol	substitution account
biol	cause accumulation
biol	pyridoxal phosphate 6 azophenyl 2',4' disulfonic acid
biol	human breast adenocarcinoma
biol	null adenovirus
biol	pre adipocyte
biol	py t ag
biol	disrupting agent
biol	receptor agent
biol	function allele
biol	alpha8
biol	lhrh analog
biol	nh2 analog
biol	dual analogue
biol	synthetic <PROTEIN> analogue
biol	anaphase
biol	angi
biol	anpiii
biol	anti cd20 antibody
biol	antphd
biol	apoa4
biol	h app
biol	apparatus
biol	ars
biol	asi
biol	asn121
biol	heterochromatin assembly
biol	athma4
biol	benzoylbenzoic atp
biol	ligand autoradiography
biol	lysine auxotrophs
biol	axl
biol	hepatitis b
biol	b5
biol	bacteriophage
biol	balb
biol	bda2
biol	bet3p
biol	alpha beta
biol	b beta
biol	interferon beta
biol	beta(2)gpi
biol	beta(3)
biol	beta3ar
biol	bfs
biol	bidentate
biol	biosensor
biol	des arg(9) bk
biol	bme
biol	bmpb
biol	itd breathing
biol	capping
biol	p (2 carboxyethyl)
biol	allele carrier
biol	protein cause
biol	cav1
biol	bfgf cdna
biol	p1 kin cdna
biol	receptor cdna
biol	breast carcinoma cell
biol	cd11b+ cell
biol	glioma cell
biol	mouse melanoma cell
biol	myeloma cell
biol	neuroblastoma cell
biol	off cell
biol	ch3
biol	ca(2+) entry channel
biol	k(+) channel
biol	na channel
biol	na(+) channel
biol	receptor channel
biol	chloroplast
biol	chymosin
biol	gene cluster
biol	beta cm
biol	hbi co
biol	nonsense codon
biol	phenylalanine codon
biol	much common
biol	hdac complex
biol	p130 complex
biol	cyclic compound
biol	induced constriction
biol	enkephalin content
biol	g protein coupled
biol	m csfr
biol	alpha ctxmii
biol	control cell cycle
biol	antagonist d
biol	mutation decrease
biol	cr2 delta
biol	pathway dependent
biol	ph dependent
biol	major basolateral sorting determinant
biol	dgk
biol	dlkp
biol	dlm
biol	dmc1
biol	full length complementary dna
biol	gene dosage
biol	dtpa
biol	ek
biol	promoter element
biol	crna encoding
biol	mutation encoding
biol	region encoding
biol	retrovirus encoding
biol	mephe4 gly ol5 enkephalin
biol	ol enkephalin
biol	synthetic enkephalin
biol	enkephalyl
biol	calcium entry
biol	epm1
biol	erg11
biol	hpol eta
biol	induced g1 exit
biol	exopeptidase
biol	basic helix loop helix transcription factor
biol	family transcription factor
biol	fam
biol	c. famata
biol	fhm
biol	c3h10t1/2 mouse fibroblast
biol	pyrene fluorescence
biol	induced focus formation
biol	fpn
biol	frt
biol	l galactonate
biol	galpha13
biol	galphai2
biol	pol gamma
biol	gas
biol	gcpii
biol	rb gcsf
biol	apoptotic gene
biol	dopamine receptor gene
biol	histone gene
biol	mini gene
biol	ribosomal protein gene
biol	sod1 gene
biol	glaucoma
biol	gltim
biol	glycosylphosphatidylinositol
biol	gmfg
biol	gpnu1
biol	hiv gpt
biol	gq/11
biol	blood group
biol	gsp1
biol	set1 mediated h3
biol	happ
biol	haqp2
biol	hasa
biol	putative helicases
biol	hgalt
biol	hgfp
biol	recombinant hirudin
biol	nucleosomal histone
biol	hlal
biol	k4154k homozygote
biol	hpept2
biol	coli hpr
biol	hpr6
biol	myc hramp1
biol	hrr25p
biol	hybridoma
biol	hydratase
biol	hydroxylase
biol	induced hyperalgesia
biol	hyperkalaemic
biol	human igf i
biol	le(a b+) individual
biol	symbiosis island
biol	dopamine receptor isoform
biol	receptor isoform
biol	isomerase
biol	jlns
biol	clc kb
biol	kh1
biol	kras2
biol	kappa ktx1.3
biol	t66i l74m
biol	l90m
biol	protein lack
biol	lambdal
biol	late
biol	lcpti
biol	lentivirus
biol	lg
biol	lhr
biol	adrenal cell line
biol	adrenocortical carcinoma cell line
biol	mda mb 231 cell line
biol	metastatic cell line
biol	t cell line
biol	lineage
biol	pore lining
biol	lqt1
biol	lqt3
biol	lu
biol	human lymphocyte
biol	granzyme m
biol	metal m1
biol	m671l
biol	maculopathy
biol	adult male
biol	maleimide
biol	b cell marker
biol	heterochromatin marker
biol	alphabeta meatp
biol	meizothrombin
biol	mouse melanoma
biol	men2b
biol	meq
biol	mesylate
biol	metalloprotease
biol	methanethiol
biol	antagonist methoctramine
biol	mhr
biol	mihc
biol	mirp1
biol	mm
biol	monooxygenase
biol	c mos
biol	bearing mouse
biol	f1 mouse
biol	knockout female mouse
biol	sod1 mouse
biol	mrm
biol	p1 mrna
biol	receptor mrna
biol	antagonist mrs
biol	msert
biol	gamma2 msh
biol	msp1(19)
biol	multiple
biol	multiubiquitin
biol	mumol
biol	mura
biol	linked mutant
biol	codon mutation
biol	patient mutation
biol	muteins
biol	mx1
biol	myeloma
biol	nachrs
biol	native
biol	aminopeptidase n/cd13
biol	agonist he neca
biol	nephrectomized
biol	no
biol	noncanonical
biol	nrii
biol	oatp1b1
biol	diet induced obesity
biol	o(delta1)
biol	decoy odn
biol	o(epsilon2)
biol	mephe4 gly5 ol
biol	mephe4,gly ol5
biol	me phe(4),gly ol(5)
biol	gene order
biol	organomercurial
biol	orn8
biol	oxo
biol	ras p21
biol	p453l
biol	nf kappab p65
biol	p700+
biol	papirh(+)
biol	p. pastoris
biol	cjd patient
biol	pcd
biol	pcl
biol	pdz1
biol	pea
biol	pha
biol	phac
biol	enkephalin arg6 phe7
biol	invariant phenylalanine
biol	phosphocofilin
biol	phosphorylates
biol	physalaemin
biol	pitp
biol	pla(2)s
biol	pmb
biol	pmnl
biol	po4
biol	rb69 pol
biol	nonsynonymous polymorphism
biol	positivity
biol	pre2
biol	cell membrane preparation
biol	allele present
biol	sequence present
biol	pria300
biol	pria301
biol	oncogene product
biol	target gene promoter
biol	propidium
biol	basic helix loop helix protein
biol	beta galactosidase fusion protein
biol	env protein
biol	envelope protein
biol	guinea pig protein
biol	homeodomain protein
biol	metabotropic g protein
biol	murine protein
biol	pheromone binding protein
biol	ptx sensitive g protein
biol	c 4 proton
biol	prp8
biol	hiv 1 prs
biol	prx
biol	pssn
biol	pul97
biol	p. putida
biol	pyroglutamyl
biol	qqq
biol	r132e
biol	r164c
biol	r32w
biol	ract
biol	rad27
biol	at1 receptor
biol	cb(1) receptor
biol	d(2) receptor
biol	endothelin receptor
biol	kinin b1 receptor
biol	red1
biol	enoyl reductase
biol	c. reinhardtii
biol	particular residue
biol	residue result
biol	rfc2
biol	rh1
biol	rhabdomyosarcoma
biol	mts rhodamine
biol	primary rodent
biol	mu s
biol	sar(1)
biol	sarafotoxin
biol	delta sarcoglycan
biol	nucleotide selectivity
biol	subtype selectivity
biol	semialdehyde
biol	enhancer core sequence
biol	mouse sera
biol	silica
biol	cu/zn sod
biol	sod1g93a
biol	ftir spectrum
biol	spider
biol	deficient strain
biol	double mutant strain
biol	hualpha syn
biol	gene delivery system
biol	secretion system
biol	signaling system
biol	t4mo
biol	t5
biol	cdk target
biol	pkc target
biol	tbmscl
biol	tc48
biol	terp
biol	calf thymus
biol	fusion transcript
biol	fifth transmembrane
biol	alpha,beta methyleneadenosine 5' triphosphate
biol	recombinant rat trypsin
biol	rat trypsinogen
biol	receptor type
biol	peptide vaccine
biol	cystatin c variant
biol	fnr variant
biol	crotalid venom
biol	synaptotagmin vi
biol	heme 2 vinyl
biol	low virulence
biol	dna virus
biol	cause <ORGANISM>
biol	defective <ORGANISM>
biol	inherited <ORGANISM>
biol	ala <PROTEIN>
biol	austrian <PROTEIN>
biol	basal <PROTEIN>
biol	carrying <PROTEIN>
biol	cyclic amp induced <PROTEIN>
biol	dependent <PROTEIN>
biol	dna repair gene <PROTEIN>
biol	fad mutant <PROTEIN>
biol	halpha <PROTEIN>
biol	hualpha <PROTEIN>
biol	invariant <PROTEIN>
biol	knockout <PROTEIN>
biol	major <PROTEIN>
biol	mediated <PROTEIN>
biol	mt <PROTEIN>
biol	phosphatase deficient <PROTEIN>
biol	protein kinase <PROTEIN>
biol	restored <PROTEIN>
biol	ser6 <PROTEIN>
biol	single mutant <PROTEIN>
biol	sixth <PROTEIN>
biol	substrate <PROTEIN>
biol	a1 1
biol	a3g
biol	acm
biol	ags1p
biol	atoass
biol	cbv
biol	crl
biol	rnr1
biol	rra
biol	sc2
biol	carcinoma cell line
biol	germ line
biol	glioblastoma cell line
biol	human breast cancer cell line
biol	mammary tumor cell line
biol	<ORGANISM> glioblastoma cell line
biol	lox
biol	lyases
biol	mal
biol	marrow
biol	mdm
biol	<ORGANISM> mdm2
biol	mer
biol	mfg
biol	<PROTEIN> missense
biol	mlh1
biol	receptor model
biol	monofunctional
biol	/ mouse
biol	ko mouse
biol	mre11
biol	13s mrna
biol	msds3
biol	msod1
biol	mumtv
biol	2 mutant
biol	bph dox mutant
biol	pgp mutant
biol	1 mutation
biol	2 mutation
biol	conserved mutation
biol	gene mutation
biol	how mutation
biol	myhc
biol	<PROTEIN> n
biol	nad(p)h
biol	n(alpha)
biol	nap
biol	ne2
biol	net
biol	nkr
biol	nme
biol	hmu o
biol	oatp1b3
biol	octapeptide
biol	odhi
biol	o(eta)
biol	ogamma
biol	ogg1
biol	n me phe4,gly5 ol
biol	decoy oligonucleotide
biol	ome
biol	re orientation
biol	orp2
biol	anti p
biol	p29
biol	p55
biol	p599s
biol	p(6)
biol	p8
biol	hh patient
biol	<ORGANISM> pbgs
biol	cgb pde
biol	pdh
biol	derived peptide
biol	pg
biol	ph1
biol	phosphotransferase
biol	pip
biol	pla
biol	tb pol
biol	amino acid polymorphism
biol	known polymorphism
biol	missense polymorphism
biol	b cell population
biol	ppargamma2
biol	prb2/p130
biol	protein present
biol	prmt1
biol	mediated proliferation
biol	prombp
biol	58k protein
biol	channel protein
biol	gag protein
biol	m13 gene v protein
biol	ribosomal s6 protein
biol	c 2 proton
biol	pyridine
biol	pzp
biol	raav
biol	rac/cdc42
biol	rad24
biol	rap
biol	cck2 receptor
biol	coupled receptor
biol	s1p(1) receptor
biol	purified recombinant
biol	thereby rendering
biol	fully rescue
biol	289 residue
biol	third residue
biol	pfa resistance
biol	rpafr
biol	rts
biol	scdaocs
biol	scipns
biol	<ORGANISM> sco1
biol	secretagogue
biol	start site selection
biol	base sequence
biol	gene sequence
biol	promoter sequence
biol	she2p
biol	sirt1
biol	type strain
biol	virus strain
biol	receptor structure
biol	sulfatase
biol	sur2
biol	antagonist suramin
biol	surrounding
biol	alpha synuclein
biol	middle t
biol	putative target
biol	tau91
biol	tbadh
biol	tcache
biol	terminase
biol	mrna transcript
biol	trbeta
biol	tyk2
biol	urec
biol	mst3gal v
biol	two <PROTEIN> variant
biol	two variation
biol	plasmid expression vector
biol	web2
biol	factor xia
biol	yfp
biol	znf
biol	cloned <ORGANISM>
biol	only <ORGANISM>
biol	single <ORGANISM>
biol	authentic <PROTEIN>
biol	bcr/ <PROTEIN>
biol	common <PROTEIN>
biol	corresponding <PROTEIN>
biol	decrease <PROTEIN>
biol	deficient <PROTEIN>
biol	e.g. <PROTEIN>
biol	elevated <PROTEIN>
biol	gal4 <PROTEIN>
biol	gene <PROTEIN>
biol	germ line <PROTEIN>
biol	harboring <PROTEIN>
biol	mediating <PROTEIN>
biol	namely <PROTEIN>
biol	resistant <PROTEIN>
biol	retroviral <PROTEIN>
biol	transmembrane <PROTEIN>
biol	type <PROTEIN>
biol	<ORGANISM> <PROTEIN> / <PROTEIN>
biol	<PROTEIN> mutant <PROTEIN>
biol	<PROTEIN> +/
biol	tat (1 9)
biol	phospholipase a(2)
biol	<PROTEIN> /abl
biol	13 amino acid
biol	pyridoxalphosphate 6 azophenyl 2',4' disulfonic acid
biol	wt ad5
biol	adx
biol	agonism
biol	r allele
biol	amidase
biol	aminotransferase
biol	ar
biol	asn306
biol	asp(7)
biol	bothrops asper
biol	transactivation assay
biol	transformation assay
biol	g40p atpgammas
biol	c beta
biol	bpp
biol	<ORGANISM> c
biol	calbindin
biol	calpha
biol	canine
biol	n cap
biol	murine mammary carcinoma
biol	<ORGANISM> breast carcinoma
biol	beta casomorphin
biol	cassette
biol	<PROTEIN> cause
biol	cd8+
biol	cdg
biol	10t1/2 cell
biol	rescue cell
biol	tc7 cell
biol	<ORGANISM> glioblastoma cell
biol	mutation change
biol	cation channel
biol	ion channel
biol	che1
biol	chelate
biol	crotonyl coa
biol	coli
biol	bis retinoid pyridinium compound
biol	connexin
biol	disease control
biol	cotransporter
biol	coumarin
biol	cox17
biol	cre1
biol	alphaa crystallin
biol	gammac crystallin
biol	mutant ctni
biol	cyclase
biol	cystatin
biol	<PROTEIN> d1/cdk4
biol	deoxyribose
biol	detoxification
biol	osteoblast differentiation
biol	cu/zn superoxide dismutase
biol	fluorescent dye
biol	dominant negative dynamin
biol	dynamin
biol	response element
biol	sequence element
biol	gene encoding
biol	met enk
biol	ol5 enkephalin
biol	epimerase
biol	pkc epsilon
biol	gnrh ethylamide
biol	exchange experiment
biol	<ORGANISM> eye
biol	related transcription factor
biol	gene family
biol	protein family
biol	flb
biol	fld
biol	fli1
biol	flux
biol	gene fragment
biol	dhfr f/s
biol	beta gal
biol	gamma1
biol	genbank
biol	1 responsive gene
biol	dhfr gene
biol	receptor gene
biol	variant genotype
biol	g/g
biol	<ORGANISM> glioblastoma
biol	<ORGANISM> p glycoprotein
biol	gp41
biol	gtk
biol	hat(1)
biol	hbest1
biol	hbi*
biol	hcrlr
biol	hemolysin
biol	hetero
biol	hgralpha
biol	hgrk4gamma
biol	hhd
biol	hlf
biol	hnp2
biol	hpftaire1
biol	hpppase
biol	hrfc
biol	two hybrid
biol	iglur3
biol	immunopositive
biol	virion incorporation
biol	inosoxy
biol	isvps
biol	k2l
biol	kda
biol	<ORGANISM> kininogen
biol	kir2.1
biol	analog l
biol	l10f
biol	<PROTEIN> lack
biol	x. laevis
biol	pkc lambda
biol	mutant type
biol	sensitive <PROTEIN>
biol	hcf 1
biol	msx 3
biol	pax6 5a
biol	hhv 6b
biol	bjfixl
biol	ddeltac2
biol	dr3
biol	haqp1
biol	ctdk i
biol	adrenocortical cell line
biol	glioma cell line
biol	<ORGANISM> melanoma cell line
biol	mbs
biol	n mephe(4)
biol	dna methyltransferase
biol	methyltransferase
biol	squirrel monkey
biol	knockout mouse
biol	msh
biol	msh2
biol	only mutant
biol	major mutation
biol	mutein
biol	nes
biol	nle
biol	100 nmol/l
biol	no2
biol	nonsynonymous
biol	now
biol	n octanoylation
biol	mutant opsin
biol	orf
biol	orfs
biol	p(1)
biol	p110
biol	protein p4
biol	p5
biol	p74
biol	pax6
biol	pbx1
biol	pge(2)
biol	d pglu1
biol	phage
biol	me phe4
biol	<ORGANISM> phenotype
biol	phenylketonuria
biol	mutant pigment
biol	pkb/akt
biol	plb
biol	poly
biol	common genetic polymorphism
biol	non synonymous polymorphism
biol	receptor population
biol	portal
biol	hiv pr
biol	12s product
biol	proinsulin
biol	3,7 dimethyl 1 propargylxanthine
biol	13s protein
biol	19k protein
biol	243r protein
biol	2.5 protein
biol	adenoviral protein
biol	coat protein
biol	fibroblast activation protein
biol	p53 protein
biol	partner protein
biol	purified mutant protein
biol	ribosomal protein
biol	whole protein
biol	ring proton
biol	rad
biol	ampa receptor
biol	at(1) receptor
biol	mutant <PROTEIN> receptor
biol	v2 receptor
biol	variant receptor
biol	receptor(s)
biol	p450 reductase
biol	243 residue
biol	antibiotic resistance
biol	protein result
biol	rgdaao
biol	rntf2
biol	rpob
biol	sarcoma
biol	induced senescence
biol	sephadex
biol	partial sequence
biol	surrounding sequence
biol	spo0a
biol	spread
biol	standard
biol	<PROTEIN> system
biol	ventricular tachycardia
biol	tc45
biol	therefore
biol	mutant transporter
biol	cellular trna
biol	ubc2
biol	ubk48r
biol	pol zeta
biol	purified <ORGANISM>
biol	balb/c <PROTEIN>
biol	cyclic gmp induced <PROTEIN>
biol	des arg9 <PROTEIN>
biol	how <PROTEIN>
biol	mutant protein <PROTEIN>
biol	tat <PROTEIN>
biol	<PROTEIN> /
biol	686ln 1
biol	cdk 2
biol	2mesatp
biol	vegfr 3
biol	darpp 32
biol	ghrp 6
biol	acetyl
biol	defective adenovirus
biol	deleted adenovirus
biol	human adenovirus
biol	pseudomonas aeruginosa
biol	hrar alpha
biol	alphaa
biol	synthetic enkephalin analog
biol	beta1 ar
biol	beta3 ar
biol	arf6
biol	bcl2
biol	gsk3 beta
biol	leu14 bombesin
biol	p box
biol	human breast
biol	mutation carrier
biol	cdc28p
biol	cdnp
biol	cause cell
biol	pituitary cell
biol	<ORGANISM> breast carcinoma cell
biol	cftr
biol	co(2+)
biol	compartment
biol	nuclease cona
biol	mutant construct
biol	reporter construct
biol	crosslink
biol	pol delta
biol	genotype distribution
biol	e145a
biol	e.coli
biol	beta h endorphin
biol	leu enk
biol	d leu5 enkephalin
biol	leu enkephalin
biol	pro5 enkephalinamide
biol	enolase
biol	env
biol	lhrh ethylamide
biol	fe/s
biol	fgfr3
biol	fitc
biol	fluorescein
biol	cell fraction
biol	gamma2
biol	gg genotype
biol	gp91(phox)
biol	gtr1p
biol	halide
biol	hemoglobin
biol	hetb
biol	hfe
biol	hglclc
biol	hif
biol	hnrnp
biol	hpxr
biol	hclr/myc hramp1
biol	igg1
biol	virus infection
biol	ire1
biol	jnk2
biol	k18
biol	kallidin
biol	lactam
biol	mrna expression level
biol	endothelin 1
biol	gdi 1
biol	hai 1
biol	bhlh
biol	dota
biol	drta
biol	fhit
biol	<ORGANISM> line
biol	lymphoblast
biol	mb
biol	mgmt
biol	mif
biol	one missense
biol	5 mm
biol	mnsod
biol	monitoring
biol	knockin mouse
biol	n2a
biol	nahs
biol	navo(3)
biol	de novo
biol	n octanoylated
biol	odns
biol	decoy oligodeoxynucleotide
biol	orf2
biol	heme oxygenase
biol	p66
biol	p7
biol	rt pa
biol	pancreatitis
biol	particular
biol	partner
biol	pgi
biol	reverse phase
biol	plasminogen
biol	pma1
biol	pms2
biol	pre
biol	pro34
biol	probability
biol	b myb promoter
biol	gene promoter
biol	target promoter
biol	55 kda protein
biol	55k protein
biol	ras protein
biol	variant protein
biol	pstat3
biol	purine
biol	purinoceptor
biol	pyk1
biol	rab6a
biol	adrenergic receptor
biol	dna recognition
biol	checkpoint response
biol	ribosome
biol	rice
biol	rosc
biol	short sequence
biol	serotype
biol	serpin
biol	gene silencing
biol	<PROTEIN> strain
biol	tb
biol	tba
biol	<PROTEIN> transgene
biol	trka
biol	trpase
biol	rat trypsin
biol	ttr
biol	up
biol	rcmti v
biol	vaccine
biol	mts verapamil
biol	vsmc
biol	factor x
biol	peptide yy
biol	mutant <ORGANISM>
biol	cell <PROTEIN>
biol	homozygous <PROTEIN>
biol	novel <PROTEIN>
biol	stimulated <PROTEIN>
biol	t4 <PROTEIN>
biol	<PROTEIN> 1a
biol	hgrf(1 32)nh2
biol	5'utr
biol	abl
biol	acetyltransferase
biol	p akt
biol	three allele
biol	tp alpha
biol	synthetic enkephalin analogue
biol	anesthesia
biol	apoprotein
biol	beta1ar
biol	bioassay
biol	bub1p
biol	transactivation capacity
biol	carboxylase
biol	side chain carboxylate
biol	<PROTEIN> gene cause
biol	cdc25b
biol	cdc34
biol	mutant <PROTEIN> cdna
biol	overexpressing cell
biol	<ORGANISM> melanoma cell
biol	sodium channel
biol	charybdotoxin
biol	chick
biol	human chymase
biol	cyp2b1
biol	8 cyclopentyl 1,3 dipropylxanthine
biol	dmt1
biol	dyad
biol	ecotin
biol	cis element
biol	emerin
biol	yeast enzyme
biol	erythropoietin
biol	transcriptional factor
biol	fdh
biol	fe
biol	fet3p
biol	fgfr1
biol	mouse fibroblast
biol	fkbp12
biol	mutation frequency
biol	fusion gene
biol	leptin receptor gene
biol	specific gene
biol	germline
biol	glioblastoma
biol	alpha glucosidase
biol	gne
biol	gp
biol	gsk
biol	heptad
biol	heta
biol	hn
biol	hybrid
biol	isoenzyme
biol	factor ixa
biol	16 kda
biol	kex2p
biol	hho 1
biol	mav 1
biol	aro
biol	bche
biol	dccd
biol	hri
biol	<ORGANISM> breast cancer cell line
biol	lyase
biol	mapkk
biol	moab
biol	<PROTEIN> mouse
biol	mrp2
biol	ii mutant
biol	multiple mutant
biol	germ line mutation
biol	neuroblastoma
biol	<ORGANISM> neuroblastoma
biol	channel opening
biol	oxidase
biol	p110alpha
biol	p65/rela
biol	t pa
biol	low penetrance
biol	peptidase
biol	pla(2)
biol	hiv 1 pr
biol	primate
biol	proc
biol	<ORGANISM> proinsulin
biol	calcium binding protein
biol	three mutant protein
biol	prp
biol	psrii
biol	ras2
biol	dopamine receptor
biol	truncated receptor
biol	six residue
biol	resin
biol	<ORGANISM> retina
biol	revertant
biol	messenger rna
biol	rnase
biol	s s
biol	sam
biol	flanking sequence
biol	nonsynonymous snp
biol	mutant sod1
biol	inbred <ORGANISM> strain
biol	subline
biol	b. subtilis
biol	survivin
biol	t6
biol	elevated temperature
biol	adenosine 5' o (3 thiotriphosphate)
biol	tripeptide
biol	<ORGANISM> ts
biol	hepatitis b virus
biol	cell wall
biol	two <ORGANISM>
biol	cho <PROTEIN>
biol	encoded <PROTEIN>
biol	overexpressing <PROTEIN>
biol	rhg <PROTEIN>
biol	skeletal muscle <PROTEIN>
biol	alpha 1at
biol	bgrf(1 29)nh2
biol	<PROTEIN> abl
biol	mutant adenovirus
biol	aft1p
biol	t allele
biol	amd
biol	enkephalin analog
biol	anf
biol	antithrombin
biol	appk670n
biol	betac
biol	mutant cdna
biol	atp gated ion channel
biol	transient cotransfection
biol	crna
biol	cytochrome
biol	<PROTEIN> delta
biol	dilution
biol	expression vector encoding
biol	met5 enkephalin
biol	met enkephalin
biol	mutant er
biol	cellular transcription factor
biol	fe(iii)
biol	<PROTEIN> filament
biol	<PROTEIN> form
biol	p gp
biol	<PROTEIN> homologue
biol	hprl
biol	ifn
biol	kit
biol	lamin
biol	hpth (1 34)
biol	at1
biol	breast cancer cell line
biol	lip
biol	lipoprotein
biol	lkb1
biol	ltr
biol	ma
biol	mct
biol	n mephe4
biol	25 microm
biol	micromol/L
biol	mt2
biol	mts
biol	1 mutant
biol	myod
biol	n7
biol	nat
biol	nsp1
biol	nuclease
biol	occupancy
biol	ol
biol	onc
biol	opposite
biol	<PROTEIN> p
biol	p50
biol	<PROTEIN> patient
biol	pcp
biol	phospholipase
biol	pkciota
biol	plastocyanin
biol	gene polymorphism
biol	two common polymorphism
biol	cell population
biol	oligonucleotide probe
biol	cdc25a promoter
biol	dna binding protein
biol	transforming protein
biol	<ORGANISM> amyloid precursor protein
biol	<PROTEIN> tumor suppressor protein
biol	purinoceptors
biol	fgf receptor
biol	5' flanking region
biol	rela
biol	retrovirus
biol	reverse
biol	rsp5
biol	sgk1
biol	sk1
biol	splenocyte
biol	substitute
biol	synergism
biol	non synonymous
biol	trypsinogen
biol	<PROTEIN> <ORGANISM>
biol	heterozygous <PROTEIN>
biol	r <PROTEIN>
biol	hnf 1alpha
biol	agt
biol	akt2
biol	alpha2a
biol	cell surface antigen
biol	arabidopsis
biol	azurin
biol	ccr2b
biol	cd4+
biol	effector cell
biol	es cell
biol	purkinje cell
biol	ceruloplasmin
biol	nucleotide change
biol	<PROTEIN> codon
biol	concomitant
biol	protein content
biol	t. cruzi
biol	cu
biol	n delta
biol	target dna
biol	envelope
biol	5' n ethylcarboxamidoadenosine
biol	alpha factor
biol	flip
biol	fnr
biol	gal1
biol	g(i)
biol	glyol5
biol	hb
biol	hgr
biol	hmr
biol	hoe140
biol	ifnalpha
biol	immunoprecipitates
biol	iso
biol	k8
biol	receptor density
biol	lin
biol	<ORGANISM> glioma cell line
biol	mdck
biol	<PROTEIN> model
biol	ii molecule
biol	moprp
biol	c57bl/6 mouse
biol	mthfr
biol	odn
biol	pn
biol	pyrene
biol	rad3
biol	ha ras
biol	k ras
biol	rho1
biol	peptide sequence
biol	pre treatment
biol	trp9
biol	activin
biol	ad2
biol	ag
biol	mutant <PROTEIN> allele
biol	mutated allele
biol	variant allele
biol	enkephalin analogue
biol	antigenicity
biol	aps
biol	bcr/abl
biol	benzoyl
biol	1 beta
biol	ifn beta
biol	subtilisin bpn
biol	mammary carcinoma
biol	cgk
biol	co(ii)
biol	cytb
biol	dipeptide
biol	<PROTEIN> gene encoding
biol	leu5 enkephalin
biol	foxm1b
biol	dna fragment
biol	genotype frequency
biol	cathepsin h
biol	hcaii
biol	hegf
biol	heralpha
biol	hotspot
biol	immunoglobulin
biol	s6 kinase
biol	kvlqt1
biol	bgh
biol	bim
biol	ffi
biol	tumor cell line
biol	lipofuscin
biol	lpc
biol	ls
biol	mek1
biol	resulting mutant
biol	neonate
biol	npc
biol	<PROTEIN> proto oncogene
biol	p21waf1
biol	peroxidase
biol	pgp
biol	n methyl phe4
biol	mutant phenotype
biol	pyridoxal phosphate
biol	phosphoenzyme
biol	pla2s
biol	retinoblastoma tumor suppressor protein
biol	<PROTEIN> mutant protein
biol	quinpirole
biol	alanine scanning
biol	sct
biol	spp1
biol	tbtim
biol	testis
biol	tf
biol	tk
biol	tm11
biol	tni
biol	beta tubulin
biol	new variant
biol	y15
biol	anti <PROTEIN>
biol	hamster <PROTEIN>
biol	mutant <ORGANISM> <PROTEIN>
biol	variant <PROTEIN>
biol	28 amino acid
biol	alpha1
biol	ap4a
biol	beta2 ar
biol	reporter assay
biol	<PROTEIN> atpase
biol	beta1
biol	bpti
biol	leukemic cell
biol	mutant cell
biol	acetyl coa
biol	histone deacetylase
biol	doxycycline
biol	eif2alpha
biol	mrna encoding
biol	plasmid encoding
biol	1 transcription factor
biol	tumor formation
biol	fosfomycin
biol	dependent gene
biol	inducible gene
biol	tumor suppressor gene
biol	gg
biol	ghr
biol	gk
biol	<ORGANISM> gr
biol	gss
biol	haplotypes
biol	host
biol	hyp3
biol	pr b
biol	gcn2
biol	mbp
biol	mtx
biol	na
biol	nr1
biol	p2x3
biol	pcr product
biol	<PROTEIN> gene product
biol	profilin
biol	associated protein
biol	nuclear protein
biol	rhodamine
biol	rubisco
biol	alpha syn
biol	tag
biol	gene therapy
biol	tm8
biol	tpl
biol	gene transfer
biol	trh
biol	y2
biol	f <PROTEIN>
biol	g <PROTEIN>
biol	l <PROTEIN>
biol	p/ <PROTEIN>
biol	reduced <PROTEIN>
biol	c. albicans
biol	asn1
biol	2 methylthio atp
biol	des arg9 bk
biol	tata box
biol	bpl
biol	<ORGANISM> breast cancer
biol	hypertrophic cardiomyopathy
biol	mutation cause
biol	cdna clone
biol	constituent
biol	cr3
biol	cyclin d
biol	<PROTEIN> derivative
biol	dosage
biol	fak
biol	gag
biol	gal
biol	immunostaining
biol	irs1
biol	ko
biol	leukemia
biol	plasma level
biol	acth
biol	lipid
biol	<ORGANISM> lung
biol	m2
biol	mrp1
biol	mt
biol	five mutant
biol	only mutation
biol	myotoxic
biol	pa
biol	scu pa
biol	nme phe4
biol	expression plasmid
biol	inactive protein
biol	rack1
biol	s3
biol	subtilisin
biol	transfectant
biol	common variant
biol	vaccinia virus
biol	recombinant <ORGANISM>
biol	akt/ <PROTEIN>
biol	egfp/ <PROTEIN>
biol	n <PROTEIN>
biol	adduct
biol	aprotinin
biol	oxidized atp
biol	<PROTEIN> b
biol	cyclin a cdk2
biol	c/ebpalpha
biol	<ORGANISM> breast cancer cell
biol	frontal cortex
biol	<PROTEIN> current
biol	dose response curve
biol	cypa
biol	dehydrogenase
biol	dht
biol	dysfunction
biol	n epsilon
biol	gpcr
biol	malignant hyperthermia
biol	long isoform
biol	isozyme
biol	lacz
biol	a71v
biol	achr
biol	matrix
biol	nelfinavir
biol	neuropeptide
biol	30 nm
biol	viral oncoprotein
biol	iron overload
biol	p6
biol	n me phe(4)
biol	radiation
biol	b raf
biol	rendering
biol	<PROTEIN> result
biol	rxr
biol	s1p(2)
biol	trp7
biol	mutation <PROTEIN>
biol	only <PROTEIN>
biol	transcription factor <PROTEIN>
biol	apc
biol	catalase
biol	breast cancer cell
biol	mutant channel
biol	serum deprivation
biol	doxorubicin
biol	cyclin e
biol	gly ol5 enkephalin
biol	fibrinogen
biol	mutant <PROTEIN> gene
biol	<PROTEIN> genotype
biol	interferon
biol	ctl
biol	myotoxin
biol	omtky3
biol	pla2
biol	viral protein
biol	pyy
biol	reductase
biol	two amino acid residue
biol	<PROTEIN> residue
biol	hot spot
biol	<PROTEIN> subtype
biol	supernatant
biol	synthase
biol	<ORGANISM> tk
biol	tm10
biol	ubc13
biol	virions
biol	xanthine
biol	alpha <PROTEIN>
biol	increased <PROTEIN>
biol	<ORGANISM> adenovirus
biol	apo
biol	btk
biol	whole cell
biol	cr2
biol	<PROTEIN> family
biol	filament
biol	p glycoprotein
biol	horse
biol	har
biol	t lymphocyte
biol	m46i
biol	bone marrow
biol	tg mouse
biol	second mutation
biol	oncoprotein
biol	phospholamban
biol	pig
biol	receptor protein
biol	amide proton
biol	rs
biol	titration
biol	trp1
biol	two
biol	human adenovirus type
biol	three <PROTEIN>
biol	yeast <PROTEIN>
biol	1
biol	irs 1
biol	17,20 lyase activity
biol	phospho akt
biol	g alpha
biol	cap
biol	colony
biol	egfp
biol	<ORGANISM> embryo
biol	methionine enkephalin
biol	epsilon
biol	cell extract
biol	mutant gene
biol	golgi
biol	hamster
biol	holoenzyme
biol	homolog
biol	k219q
biol	arf
biol	<ORGANISM> cell line
biol	apical membrane
biol	5 microm
biol	mtsea
biol	nociceptin
biol	gly ol
biol	common polymorphism
biol	<PROTEIN> polymorphism
biol	prolactin
biol	rac
biol	suc
biol	ub
biol	vpr
biol	wild type <ORGANISM>
biol	chk2
biol	gene coding
biol	cr1
biol	drosophila
biol	gac
biol	genotyping
biol	tumor growth
biol	histone h4
biol	histone
biol	hlhr
biol	19 kda
biol	ddm1
biol	lt
biol	me
biol	melanoma
biol	mutant mouse
biol	neurokinin
biol	opsin
biol	expression pattern
biol	prl
biol	rac1
biol	dihydrofolate reductase
biol	mutant strain
biol	three variant
biol	/ <PROTEIN>
biol	ad12
biol	balb/c
biol	alphab crystallin
biol	gyra
biol	mgnrh
biol	missense
biol	plc
biol	rb protein
biol	single residue
biol	rod
biol	tetrodotoxin
biol	mutant virus
biol	zidovudine
biol	achondroplasia
biol	adipocyte
biol	cl
biol	elastase
biol	embryo
biol	gpcrs
biol	aib32
biol	murine
biol	p4
biol	p65
biol	pbmcs
biol	truncated protein
biol	four residue
biol	sera
biol	tfiib
biol	ad <PROTEIN>
biol	antiserum
biol	alpha,beta methylene atp
biol	deltaf508
biol	erythrocyte
biol	<ORGANISM> fibroblast
biol	gel filtration
biol	hemochromatosis
biol	hgh
biol	junction
biol	aac
biol	metabolite
biol	3 microm
biol	gene product
biol	h ras
biol	drug resistance
biol	mutation result
biol	shc
biol	v src
biol	cell survival
biol	tat
biol	adrp
biol	bombesin
biol	chicken
biol	cofilin
biol	counterion
biol	gamma
biol	regulated gene
biol	gdnf
biol	family member
biol	pp
biol	adenosine receptor
biol	control subject
biol	receptor subtype
biol	thymocyte
biol	molecular weight
biol	32p
biol	<PROTEIN> alpha
biol	amp
biol	cathepsin b
biol	melanoma cell
biol	adenylate cyclase
biol	da
biol	superoxide dismutase
biol	structural gene
biol	target gene
biol	genome
biol	hdat
biol	hiv
biol	hla
biol	hnet
biol	htert
biol	parent
biol	plasmin
biol	rhoa
biol	sar1
biol	sod1
biol	ctp synthetase
biol	expression vector
biol	cell viability
biol	hpghs 2
biol	three amino acid
biol	akt1
biol	bfgf
biol	responsive gene
biol	hogg1
biol	inflammation
biol	alpha msh
biol	smooth muscle
biol	nmda
biol	oligonucleotide
biol	hiv 1 protease
biol	tm2
biol	<ORGANISM> tumor
biol	two variant
biol	bzatp
biol	ceramide
biol	mrna level
biol	10( 6) m
biol	opioid peptide
biol	functional polymorphism
biol	primer
biol	mutated protein
biol	<ORGANISM> sequence
biol	transformants
biol	<PROTEIN> /akt
biol	calculation
biol	hsp90
biol	animal model
biol	o2
biol	phosphatase
biol	polymerase
biol	fibroblast growth factor receptor
biol	mu receptor
biol	tnf
biol	glutathione s transferase
biol	adenoviral vector
biol	fatty acid
biol	atpase
biol	ca
biol	dynorphin
biol	heterozygosity
biol	hvdr
biol	p300
biol	pocket protein
biol	pten
biol	purified <PROTEIN>
biol	abeta
biol	bp
biol	s. cerevisia
biol	collagen
biol	heterozygote
biol	<ORGANISM> model
biol	guinea pig
biol	pol
biol	ppr
biol	serine protease
biol	transgene
biol	d <PROTEIN>
biol	full length <PROTEIN>
biol	antisera
biol	<PROTEIN> channel
biol	<PROTEIN> deficiency
biol	ec(50)
biol	homozygote
biol	lesion
biol	hca
biol	myotube
biol	nac
biol	p70
biol	coding sequence
biol	adult <ORGANISM>
biol	phospholipase c
biol	cavity
biol	saccharomyces cerevisia
biol	infusion
biol	10 nm
biol	chinese hamster ovary
biol	d pen5
biol	pep
biol	psi
biol	resonance
biol	<ORGANISM> strain
biol	general acid
biol	single amino acid
biol	apoe
biol	dhfr
biol	1 overexpression
biol	retina
biol	src
biol	candidate
biol	k70r
biol	promoter region
biol	endothelial nitric oxide synthase
biol	trafficking
biol	transmembrane
biol	cell type
biol	gsk 3
biol	mutant allele
biol	beta catenin
biol	edman degradation
biol	parkinson disease
biol	55 kda
biol	ctd
biol	gly5 ol
biol	green fluorescent protein
biol	mutant <PROTEIN> protein
biol	hiv 1 rt
biol	app
biol	cd8
biol	egfr
biol	reporter gene
biol	oncogene
biol	n me phe4
biol	rna polymerase
biol	<PROTEIN> allele
biol	homozygosity
biol	nadh
biol	ot
biol	ra
biol	transcript
biol	blood
biol	gst
biol	homologue
biol	35s
biol	mouse model
biol	gly ol5
biol	two amino acid
biol	chk1
biol	crystal
biol	<ORGANISM> liver
biol	mouse <PROTEIN>
biol	deltorphin
biol	lps
biol	myc
biol	g protein
biol	tm6
biol	v
biol	cho cell
biol	guanine
biol	locus
biol	p2
biol	cd
biol	cotransfection
biol	homology
biol	lymphocyte
biol	platelet
biol	precursor
biol	bax
biol	b cell
biol	azt
biol	ctni
biol	polypeptide
biol	cancer
biol	control cell
biol	gfp
biol	macrophage
biol	<PROTEIN> molecule
biol	lh rh
biol	tpa
biol	e1
biol	vasopressin
biol	h(2)o(2)
biol	proband
biol	ad5
biol	adp
biol	cytosol
biol	medium
biol	<PROTEIN> mrna
biol	tg
biol	antigen
biol	pc12 cell
biol	gtp
biol	rna
biol	rat <PROTEIN>
biol	construct
biol	ir
biol	recombinant <PROTEIN>
biol	<PROTEIN> cdna
biol	dependent kinase
biol	p1
biol	rt
biol	isoform
biol	o
biol	vegf
biol	native <PROTEIN>
biol	calcium
biol	<PROTEIN> cell
biol	gh
biol	pi
biol	<PROTEIN> d1
biol	fluorescence
biol	igf i
biol	allele frequency
biol	mitochondria
biol	rabbit
biol	mr
biol	retinoblastoma protein
biol	p27
biol	plasma
biol	egf
biol	beta endorphin
biol	mab
biol	solvent
[truncated: 2,080 more rows]
