# Supplementary material for: Annotation of protein residues based on a literature analysis: cross-validation against UniProtKb
Source: BMC Bioinformatics. 2009 Aug 27;10(Suppl 8):S4. doi: 10.1186/1471-2105-10-S8-S4 (PMC2745586; doi:10.1186/1471-2105-10-S8-S4)
Supplement: Additional file 2 — Comparison of extracted functional annotations from GC with UniProtKb. Comparison of extracted protein residue annotations from GC with UniProtKb. Mined functional annotations are listed as PAS, while relevant information from UniProtKb are reproduced from the feature table entry line. [file 1471-2105-10-S8-S4-S2.tex]

{\scriptsize
\begin{longtable}{rp{12cm}}
\toprule
\multicolumn{2}{c}{Rediscovered knowledge.}\\
\midrule
RID+UID & SER15 P53\_HUMAN\\
\cmidrule(r){2-2}
Sentence	& "Previous studies have demonstrated that phosphorylation of human p53 on [serine 15]/R contributes to [protein stabilization]/K after DNA damage and that this is mediated by the ATM family of kinases." (PMID:11865061)\\
\cmidrule(r){2-2}
UniProtKB/FT	&SER15 MOD\_RES: Phosphoserine; by PRPK\\
		&SER15 VARIANT: S-$>$R in a sporadic cancer; somatic mutation.\\
\cmidrule(r){2-2}
PAS
  & pred = contributes\\
  & arg1 = \\
  & arg1-on = SER15\\
  & arg2 = \\
  & arg2-to = protein stabilization\\
  & arg2-after = DNA damage and that\\
\midrule
RID+UID & GLU189 CP27B\_HUMAN, LEU343 CP27B\_HUMAN\\
\cmidrule(r){2-2}
Sentence	&"The [R389G]/R mutant was totally inactive,but mutant [L343F]/R retained 2.3\% of [wild-type activity]/K,and mutant [E189G]/R retained 22\% of [wild-type activity]/K." (PMID:12050193)\\
\cmidrule(r){2-2}
UniProtKB/FT	&GLU189 VARIANT: E-K in VDDR I; 11\% of wild-type activity.\\
		&LEU343 VARIANT: L-$>$F in VDDR I; 2.3\% of wild-type activity.\\
\cmidrule(r){2-2}
PAS
  & pred = retained\\
  & arg1 = but mutant LEU343~PHE\\
  & arg2 = 2.3 \%\\
  & arg2-of = wild-type activity\\
PAS
  & pred = retained\\
  & arg1 = and mutant GLU189~GLY\\
  & arg2 = 22 \%\\
  & arg2-of = wild-type activity\\
\midrule
RID+UID	&CYS260 TGA1\_ARATH, CYS266 TGA1\_ARATH\\
\cmidrule(r){2-2}
Sentence	& "Furthermore,site-directed mutagenesis of TGA1 [Cys-260]/R and [Cys-266]/R enables [the interaction]/K with NPR1 in yeast and Arabidopsis." (PMID:12953119)\\
\cmidrule(r){2-2}
UniProtKB/FT	&C260/C266 DISULFID: (potential).\\
		&C260 MUTAGEN: C-$>$N; Gain of interaction with NPR1; when associated with S-266.\\
		&C266 MUTAGEN: C-$>$S: Gain of interaction with NPR1; when associated with S-260.\\
\cmidrule(r){2-2}
PAS
  & pred = enables\\
  & arg1 = site-directed mutagenesis\\
  & arg1-of = TGA1 CYS260 and CYS266\\
  & arg2 = the interaction\\
  & arg2-with = NPR1\\
  & arg2-in = yeast and Arabidopsis\\
\midrule
RID+UID	&THR13 RUM1\_SCHPO, SER19 RUM1\_SCHPO\\
\cmidrule(r){2-2}
Sentence	&"Direct in vitro kinase assay using GST-fusion proteins of wild-type as well as various mutants of p25(rum1) demonstrated that MAPK phosphorylates the N-terminal portion of p25(rum1) and residues [Thr13]/R and [Ser19]/R are [major phosphorylation sites]/K for MAPK." (PMID:12135491)\\
\cmidrule(r){2-2}
UniProtKB/FT	&THR13 MOD\_RES: Phosphothreonine; by MAPK\\
		&SER19 MOD\_RES: Phosphoserine; by MAPK\\
		&SER19 MUTAGEN: S-$>$E:reduces activity as a cdc2 inhibitor; when associated with E-13\\
\cmidrule(r){2-2}
PAS
  & pred = are\\
  & arg1 = the N-terminal portion\\
  & arg1-of =  p25(rum1) and residues THR13 and SER19\\
  & arg2 = major phosphorylation sites\\
  & arg2-for = MAPK\\
\midrule
\\[1cm]
\midrule
\multicolumn{2}{c}{Discovered new information.}\\
\midrule
RID+UID	&THR13 RUM1\_SCHPO, SER19 RUM1\_SCHPO\\
\cmidrule(r){2-2}
Sentence	& "Together with the fact that replacement of both [Thr13]/R and [Ser19]/R with Glu,which mimics the phosphorylated state of these residues,also significantly reduces the activity of p25(rum1) as a Cdc2 inhibitor,it was suggested that [the phosphorylation]/K of [Thr13]/R and [Ser19]/R negatively regulates [the function]/K of p25(rum1)." (PMID:12135491)\\
\cmidrule(r){2-2}
UniProtKB/FT	&THR13 N/A\\
		&SER19 N/A\\
\cmidrule(r){2-2}
PAS]
  & pred = suggested\\
  & arg2 = that the phosphorylation\\
  & arg2-of =  THR13 and SER19\\
\cmidrule(r){2-2}
PAS
  & pred = regulates\\
  & arg1 = that the phosphorylation\\
  & arg1-of =  THR13 and SER19\\
  & arg2 = the function\\
  & arg2-of =  p25(rum1)\\
\midrule
RID+UID	&THR13 RUM1\_SCHPO, SER19 RUM1\_SCHPO\\
\cmidrule(r){2-2}
Sentence	& "Further evidence indicates that [phosphorylation]/K of [Thr13]/R and Ser19]/R may retain [a negative effect]/K on the function of p25(rum1) even in vivo." (PMID:12135491)\\
\cmidrule(r){2-2}
UniProtKB/FT	&THR13 N/A\\
		&SER19 N/A\\
\cmidrule(r){2-2}
PAS
  & pred = retain\\
  & arg1 = that\\
  & arg1-of =  THR13 and SER19\\
  & arg2 = a negative effect\\
  & arg2-on =  the function\\
  & arg2-of =  p25(rum1)\\
\midrule
RID+UID	&GLU55 DHMA\_MYCAV, ASP123 DHMA\_MYCAV, TRP124 DHMA\_MYCAV\\
\cmidrule(r){2-2}
Sentence	& "Many residues essential for the dehalogenation reaction are conserved in DhmA;the [putative catalytic triad]/K consists of [Asp123]/R,[His279]/R,and [Asp250]/R,and the [putative oxyanion hole]/K consists of [Glu55]/R and [Trp124]/R." (PMID:12147465)\\
\cmidrule(r){2-2}
UniProtKB/FT	&GLU55 N/A\\
		&ASP123 ACT\_SITE: Nucleophile (by similarity).\\
		&TRP124 N/A\\
\cmidrule(r){2-2}
PAS
  & pred = consists\\
  & arg1 = the putative catalytic triad\\
  & arg2 = \\
  & arg2-of =  ASP123\\
\cmidrule(r){2-2}
PAS
  & pred = consists\\
  & arg1 = and the putative oxyanion hole\\
  & arg2 = \\
  & arg2-of =  GLU55 and TRP124\\
\midrule
RID+UID & CYS48 THIO\_RAT, CYS152  THIO\_RAT, CYS73  THIO\_RAT\\
Sentence   &"Thus,PrxV mutants lacking [Cys(48)]/R or [Cys(152)]/R showed no detectable [thioredoxin-dependent peroxidase activity]/K,whereas mutation of [Cys(73)]/R had no [effect on activity]/K." (PMID:10751410)\\
\cmidrule(r){2-2}
UniProtKB/FT	&N/A\\
\cmidrule(r){2-2}
PAS
  & pred = showed\\
  & arg1 = CYS48 or CYS152\\
  & arg2 = no detectable thioredoxin-dependent peroxidase activity\\
\cmidrule(r){2-2}
PAS
  & pred = had\\
  & arg1 = whereas mutation\\
  & arg1-of =  CYS73\\
  & arg2 = no effect on activity\\
\midrule
RID+UID	&GLY43 PPCS\_HUMAN\\
\cmidrule(r){2-2}
Sentence	&"Highly [conserved ATP binding residues]/K include [Gly43]/R, [Ser61]/R, [Gly63]/R, [Gly66]/R, [Phe230]/R, and [Asn258]/R." (PMID:12906824)\\
\cmidrule(r){2-2}
UniProtKB/FT	&N/A\\
\cmidrule(r){2-2}
PAS
  & pred = include\\
  & arg1 = conserved ATP binding residues\\
  & arg2 = GLY43\\
\midrule
RID+UID	&ASN59 PPCS\_HUMAN\\
\cmidrule(r){2-2}
Sentence	&"Highly [conserved phosphopantothenate binding residues]/K include [Asn59]/R, [Ala179]/R, [Ala180]/R, and [Asp183]/R from one monomer and [Arg55']/R from the adjacent monomer." (PMID:12906824)\\
\cmidrule(r){2-2}
UniProtKB/FT	&N/A\\
\cmidrule(r){2-2}
PAS
  & pred = include\\
  & arg1 = conserved phosphopantothenate binding residues\\
  & arg2 = ASN59\\
\midrule
RID+UID	&GLU50 SHD\_HUMAN, GLU51 SHD\_HUMAN\\
\cmidrule(r){2-2}
Sentence	&"Rab3A [binding-defective mutants]/K of rabphilin ([E50A]/R) and Noc2( [E51A]/R) were still localized in the distal portion of the neurites (where dense-core vesicles had accumulated) in nerve growth factor-differentiated PC12 cells,the same as the wild-type proteins,whereas Rab27A binding-defective mutants of rabphilin ( [E50A]/R/[I54A]/R) and Noc2( [E51A]/R/[I55A]/R) were present throughout the cytosol." (PMID:14722103)\\
\cmidrule(r){2-2}
UniProtKB/FT	&N/A\\
\cmidrule(r){2-2}
PAS
  & pred = localized\\
  & arg1 = Rab3A binding-defective mutants\\
  & arg1-of =  rabphilin ( GLU50~ALA ) and Noc2 ( GLU51~ALA )\\
  & arg2 = \\
  & arg2-in =  the distal portion\\
  & arg2-of =  the neurites ( where dense-core vesicles\\
\midrule
RID+UID & TRP124 DHMA\_MYCAV\\
\cmidrule(r){2-2}
Sentence	&"[Trp124]/R should be involved in [substrate binding]/K and [product (halide) stabilization]/K,while the second halide-stabilizing residue cannot be identified from a comparison of the DhmA sequence with the sequences of three dehalogenases with known tertiary structures." (PMID:12147465)\\
\cmidrule(r){2-2}
UniProtKB/FT	&N/A\\
\cmidrule(r){2-2}
PAS
  & pred = involved\\
  & arg1 = TRP124\\
  & arg2 = \\
  & arg2-in =  substrate binding and product (halide) stabilization\\
\bottomrule
\end{longtable}
}
